# Supplementary material for: Feline‐Inspired Robot Enabled by Combustion‐Driven Actuators for Agile Motion and High‐Payload Obstacle Traversal
Source: Adv Sci (Weinh). 2025 Dec 26;13(18):e19885. doi: 10.1002/advs.202519885 (PMC13042569; doi:10.1002/advs.202519885)
Supplement: Supplementary file 2 — Supporting File 2: advs73427‐sup‐0002‐SI Movies.zip. [file ADVS-13-e19885-s003.zip]

Archive with 10 entries (10 files):
- Movie. S7.mp4
- Movie. S8.mp4
- Movie. S9.mp4
- Movie. S10.mp4
- Movie. S1-new.mp4
- Movie. S2.mp4
- Movie. S3.mp4
- Movie. S4.mp4
- Movie. S5.mp4
- Movie. S6.mp4
