# Supplementary material for: Feline‐Inspired Robot Enabled by Combustion‐Driven Actuators for Agile Motion and High‐Payload Obstacle Traversal
Source: Adv Sci (Weinh). 2025 Dec 26;13(18):e19885. doi: 10.1002/advs.202519885 (PMC13042569; doi:10.1002/advs.202519885)
Supplement: Supplementary file 3 — Supporting File 3: advs73427‐sup‐0003‐Data.xlsx. [file ADVS-13-e19885-s001.xlsx]

## Sheet: Multiple Actuation
Number	Acceleration	Output Force
1	3227	64.54
2	3193	63.86
3	3305	66.1
4	3248	64.96
5	3185	63.7
6	3287	65.74
7	3214	64.28
8	3296	65.92
9	3189	63.78
10	3312	66.24
11	3257	65.14
12	3201	64.02
13	3328	66.56
14	3239	64.78
15	3274	65.48
16	3197	63.94
17	3301	66.02
18	3221	64.42
19	3283	65.66
20	3242	64.84
21	3319	66.38
22	3209	64.18
23	3290	65.8
24	3218	64.36
25	3265	65.3
26	3182	63.64
27	3324	66.48
28	3231	64.62
29	3279	65.58
30	3250	65

## Sheet: Three-Backbones-Displacement
t(s)	displacement(m)
0	0
0.001	4.98824e-06
0.002	2.21427e-05
0.003	5.71656e-05
0.004	0.000119252
0.005	0.000269971
0.006	0.000589769
0.007	0.000979879
0.008	0.00145
0.009	0.002
0.01	0.00268
0.011	0.00339
0.012	0.00405
0.013	0.0047
0.014	0.00532
0.015	0.0057
0.016	0.00596
0.017	0.00624
0.018	0.0065
0.019	0.00647
0.02	0.00592
0.021	0.00594
0.022	0.00622
0.023	0.0065
0.024	0.00647
0.025	0.00654
0.026	0.00669
0.027	0.00676
0.028	0.00675
0.029	0.00685
0.03	0.00696
0.031	0.00766
0.032	0.00796
0.033	0.00865
0.034	0.00949
0.035	0.01028
0.036	0.01101
0.037	0.01181
0.038	0.01251
0.039	0.01296
0.04	0.01338
0.041	0.01386
0.042	0.01437
0.043	0.01512
0.044	0.01568
0.045	0.01606
0.046	0.0165
0.047	0.01701
0.048	0.0177
0.049	0.01848
0.05	0.01922
0.051	0.01994
0.052	0.02054
0.053	0.02109
0.054	0.02158
0.055	0.02193
0.056	0.02225
0.057	0.0226
0.058	0.02296
0.059	0.02325
0.06	0.02361
0.061	0.02407
0.062	0.02455
0.063	0.02513
0.064	0.02562
0.065	0.02596
0.066	0.02635
0.067	0.02695
0.068	0.02765
0.069	0.02825
0.07	0.02866
0.071	0.02886
0.072	0.0289
0.073	0.02889
0.074	0.02888
0.075	0.02881
0.076	0.02866
0.077	0.02848
0.078	0.02824
0.079	0.02803
0.08	0.02789
0.081	0.02775
0.082	0.02754
0.083	0.02745
0.084	0.02738
0.085	0.02734
0.086	0.02732
0.087	0.02725
0.088	0.02706
0.089	0.02681
0.09	0.02663
0.091	0.02661
0.092	0.02671
0.093	0.02569
0.094	0.02505
0.095	0.02422
0.096	0.02342
0.097	0.02266
0.098	0.02297
0.099	0.02284
0.1	0.02289

## Sheet: Three-Backbones-Stress
t(s)	stress(Pa)
0	0
0.001	1019.99
0.002	3070.55
0.003	6593.25
0.004	23116.9
0.005	55349
0.006	200242
0.007	244386
0.01	424178
0.015	373996
0.02	347751
0.025	309840
0.03	283360
0.035	277142
0.04	246352
0.045	244373
0.05	210619

## Sheet: Six-Backbones-Displacement
t(s)	displacement(m)
0	0
0.001	4.91118e-06
0.002	2.86448e-05
0.003	0.000109763
0.004	0.000201263
0.005	0.000206589
0.006	0.000153577
0.007	0.000132416
0.008	0.000170801
0.009	0.000335219
0.01	0.000638459
0.011	0.000988257
0.012	0.00135
0.013	0.00167
0.014	0.00209
0.015	0.00259
0.016	0.00317
0.017	0.00385
0.018	0.00451
0.019	0.00517
0.02	0.0059
0.021	0.00669
0.022	0.00743
0.023	0.00822
0.024	0.00907
0.025	0.00988
0.026	0.01064
0.027	0.01144
0.028	0.01234
0.029	0.01326
0.03	0.01419
0.031	0.01506
0.032	0.01592
0.033	0.0168
0.034	0.01762
0.035	0.0185
0.036	0.01945
0.037	0.02039
0.038	0.02132
0.039	0.02228
0.04	0.02323
0.041	0.02418
0.042	0.02519
0.043	0.02622
0.044	0.0272
0.045	0.02814
0.046	0.02905
0.047	0.02992
0.048	0.03078
0.049	0.03168
0.05	0.03261
0.051	0.03353
0.052	0.03441
0.053	0.03526
0.054	0.03608
0.055	0.03689
0.056	0.03766
0.057	0.03843
0.058	0.03921
0.059	0.04002
0.06	0.04082
0.061	0.04163
0.062	0.04244
0.063	0.04312
0.064	0.04372
0.065	0.04427
0.066	0.0448
0.067	0.04532
0.068	0.04586
0.069	0.04638
0.07	0.04678
0.071	0.04713
0.072	0.04748
0.073	0.04784
0.074	0.0482
0.075	0.04856
0.076	0.04894
0.077	0.04932
0.078	0.04959
0.079	0.04984
0.08	0.05013
0.081	0.05042
0.082	0.05071
0.083	0.05102
0.084	0.05135
0.085	0.0517
0.086	0.05209
0.087	0.05249
0.088	0.05291
0.089	0.05335
0.09	0.0538
0.091	0.05427
0.092	0.05477
0.093	0.05528
0.094	0.0558
0.095	0.05632
0.096	0.05684
0.097	0.05735
0.098	0.05787
0.099	0.05841
0.1	0.05893

## Sheet: Six-Backbones-Stress
t(s)	stress(Pa)
0	0
0.005	241670
0.01	511888
0.015	419838
0.02	359998
0.025	348184
0.03	314470
0.035	275933
0.04	193227
0.045	160704
0.05	120899

## Sheet: Ten-Backbones-Displacement
t(s)	displacement(m)
0	0
0.001	4.84401e-06
0.002	1.9263e-05
0.003	4.40971e-05
0.004	8.00596e-05
0.005	0.000142174
0.006	0.000350739
0.007	0.000570408
0.008	0.000749775
0.009	0.000880508
0.01	0.000974181
0.011	0.00106
0.012	0.00108
0.013	0.00103
0.014	0.000960566
0.015	0.000904717
0.016	0.000847657
0.017	0.000813489
0.018	0.000830021
0.019	0.000853892
0.02	0.000857809
0.021	0.000901275
0.022	0.000943673
0.023	0.000953523
0.024	0.000936526
0.025	0.000994871
0.026	0.00106
0.027	0.00119
0.028	0.00135
0.029	0.00153
0.03	0.00167
0.031	0.00181
0.032	0.00198
0.033	0.00211
0.034	0.00224
0.035	0.00233
0.036	0.00239
0.037	0.00245
0.038	0.00251
0.039	0.00257
0.04	0.00263
0.041	0.00269
0.042	0.00276
0.043	0.00283
0.044	0.0029
0.045	0.00295
0.046	0.003
0.047	0.00303
0.048	0.00304
0.049	0.00304
0.05	0.00303
0.051	0.00303
0.052	0.00305
0.053	0.0031
0.054	0.00319
0.055	0.00329
0.056	0.00339
0.057	0.00347
0.058	0.00355
0.059	0.00364
0.06	0.00373
0.061	0.00383
0.062	0.00393
0.063	0.00404
0.064	0.00417
0.065	0.00432
0.066	0.0045
0.067	0.00471
0.068	0.00495
0.069	0.0052
0.07	0.00546
0.071	0.00573
0.072	0.00598
0.073	0.00623
0.074	0.00647
0.075	0.00671
0.076	0.00696
0.077	0.00722
0.078	0.0075
0.079	0.00778
0.08	0.00808
0.081	0.00839
0.082	0.00871
0.083	0.00903
0.084	0.00935
0.085	0.00967
0.086	0.00999
0.087	0.0103
0.088	0.01062
0.089	0.01094
0.09	0.01125
0.091	0.01156
0.092	0.01188
0.093	0.0122
0.094	0.01252
0.095	0.01284
0.096	0.01315
0.097	0.01346
0.098	0.01376
0.099	0.01406
0.1	0.01436

## Sheet: Ten-Backbones-Stress
t(s)	stress(Pa)
0	0
0.001	313.071
0.002	653.519
0.003	4469.34
0.004	46951.8
0.005	16883.9
0.01	97194.9
0.015	295326
0.02	320474
0.025	290555
0.03	302313
0.035	254081
0.04	210781
0.045	204716
0.05	163966
